# Supplementary material for: Complete Mitochondrial DNA Analysis of Eastern Eurasian Haplogroups Rarely Found in Populations of Northern Asia and Eastern Europe
Source: PLoS One. 2012 Feb 21;7(2):e32179. doi: 10.1371/journal.pone.0032179 (PMC3283723; doi:10.1371/journal.pone.0032179)
Supplement: Table S2 — Population distribution and frequencies of haplogroup B and its subhaplogroups B2, B4 and B5. (XLS) [file pone.0032179.s009.xls]

## Sheet: Population frequencies
	n	B	%	B4	%	B5	%	B2	%
America:	601	144	23.9601	0	0	0	0	144	23.9601	Tamm et al. 2007
Northern Asia:	5104	150	2.93887	124	2.42947	26	0.509404	0	0
Northeastern Asia:	923	0	0	0	0	0	0	0	0
Chukchi	263	0	0	0	0	0	0	0	0	Starikovskaya et al. 1998; Derenko et al. 2007; Volodko et al. 2008
Chuvantsi	32	0	0	0	0	0	0	0	0	Volodko et al. 2008
Eskimos	205	0	0	0	0	0	0	0	0	Starikovskaya et al. 1998; Volodko et al. 2008
Evens	86	0	0	0	0	0	0	0	0	Derenko et al. 2007
Itelmens	47	0	0	0	0	0	0	0	0	Schurr et al. 1999
Koryaks	190	0	0	0	0	0	0	0	0	Derenko and Shields 1997; Schurr et al. 1999
Yukaghirs	100	0	0	0	0	0	0	0	0	Volodko et al. 2008
Central Siberia:	1154	16	1.38648	15	1.29983	1	0.0866551	0	0
Evenks Eastern	45	0	0	0	0	0	0	0	0	Derenko et al. 2007
Evenks	71	0	0	0	0	0	0	0	0	Starikovskaya et al. 2005
Evenks Western	73	3	4.10959	3	4.10959	0	0	0	0	Derenko et al. 2007
Yakuts	965	13	1.34715	12	1.24352	1	0.103627	0	0	Derenko and Shields 1997; Derenko et al. 2007; Fedorova 2008
Far East:	283	4	1.41343	4	1.41343	0	0	0	0
Udegeys	46	0	0	0	0	0	0	0	0	Starikovskaya et al. 2005
Ulchi	87	0	0	0	0	0	0	0	0	Starikovskaya et al. 2005
Nivkhs	56	0	0	0	0	0	0	0	0	Starikovskaya et al. 2005
Negidals	33	4	12.1212	4	12.1212	0	0	0	0	Starikovskaya et al. 2005
Oroks	61	0	0	0	0	0	0	0	0	Bermisheva et al. 2005
Altai Region:	731	47	6.42955	32	4.37756	15	2.05198	0	0
Altaian Kazakhs	335	26	7.76119	13	3.8806	13	3.8806	0	0	Present work; Gokcumen et al. 2008
Altaians	110	4	3.63636	3	2.72727	1	0.909091	0	0	Derenko et al. 2003
Altaians-Kizhi	90	4	4.44444	3	3.33333	1	1.11111	0	0	Derenko et al. 2007
Telenghits	71	8	11.2676	8	11.2676	0	0	0	0	Derenko et al. 2007
Teleuts	53	2	3.77358	2	3.77358	0	0	0	0	Derenko et al. 2007
Tubalars	72	3	4.16667	3	4.16667	0	0	0	0	Starikovskaya et al. 2005
East-Sayan Region:	432	26	6.01852	23	5.32407	3	0.694444	0	0
Tofalars	58	2	3.44828	2	3.44828	0	0	0	0	Derenko et al. 2003
Tojins	48	2	4.16667	2	4.16667	0	0	0	0	Derenko et al. 2003
Tuvinians	326	22	6.74847	19	5.82822	3	0.920245	0	0	Derenko et al. 2000; 2003; 2007; Starikovskaya et al. 2005
West-Sayan Region:	192	11	5.72917	11	5.72917	0	0	0	0
Khakassians	110	7	6.36364	7	6.36364	0	0	0	0	Derenko et al. 2003; 2007
Shors	82	4	4.87805	4	4.87805	0	0	0	0	Derenko et al. 2007
Baikal Region:	683	31	4.5388	25	3.66032	6	0.878477	0	0
Buryats	444	19	4.27928	16	3.6036	3	0.675676	0	0	Derenko et al. 2000; 2003; 2007; Starikovskaya et al. 2005
Kalmyks	110	4	3.63636	3	2.72727	1	0.909091	0	0	Derenko et al. 2007
Khamnigans	99	7	7.07071	5	5.05051	2	2.0202	0	0	Derenko et al. 2007
Sojots	30	1	3.33333	1	3.33333	0	0	0	0	Derenko et al. 2003
Western Siberia:	706	15	2.12465	14	1.983	1	0.141643	0	0
Khants	153	0	0	0	0	0	0	0	0	Naumova 2009a; Pimenoff et al. 2008
Mansi	161	0	0	0	0	0	0	0	0	Derbeneva et al. 2002b; Pimenoff et al. 2008
Nganasan	78	0	0	0	0	0	0	0	0	Derbeneva et al. 2002a; Goltsova et al. 2005
Tatars Siberian	218	15	6.88073	14	6.42202	1	0.458716	0	0	Naumova 2009b
Kets	38	0	0	0	0	0	0	0	0	Derbeneva et al. 2002a
Nenets	58	0	0	0	0	0	0	0	0	Saillard et al. 2000a
Eastern Asia:	5637	590	10.4666	404	7.16693	185	3.28189	0	0
Ainu	51	1	1.96078	1	1.96078	0	0	0	0	Horai et al. 1996
Barghuts	149	12	8.05369	9	6.04027	3	2.01342	0	0	Present work
Chinese	1525	314	20.5902	212	13.9016	102	6.68852	0	0	Kivisild et al. 2002; Metspalu et al. 2004; Wen et al. 2004
Daurs, China	45	7	15.5556	7	15.5556	0	0	0	0	Kong et al. 2003
Evenks, China	47	5	10.6383	4	8.51064	1	2.12766	0	0	Kong et al. 2003
Hui, China	45	8	17.7778	5	11.1111	2	4.44444	0	0	Yao et al. 2004
Japanese	1412	30	2.12465	22	1.55807	8	0.566572	0	0	Tanaka et al. 2004; Nohira et al. 2008
Kazakhs, China	53	2	3.77358	2	3.77358	0	0	0	0	Yao et al. 2004
Koreans	593	120	20.2361	82	13.828	38	6.40809	0	0	Tanaka et al. 2004; Lee et al. 2006; Derenko et al. 2007
Koreans, China	48	5	10.4167	3	6.25	2	4.16667	0	0	Kong et al. 2003
Mongolians	239	20	8.3682	12	5.02092	8	3.34728	0	0	Kolman et al. 1996; Derenko et al. 2007; Gokcumen et al. 2008
Mongolians, China	97	6	6.18557	5	5.15464	1	1.03093	0	0	Kong et al. 2003; Yao et al. 2004
Orochens, China	44	1	2.27273	1	2.27273	0	0	0	0	Kong et al. 2003
Tibetans	1242	58	4.66989	38	3.05958	20	1.61031	0	0	Zhao et al. 2009; Qin et al. 2010
Uighurs, China	47	1	2.12766	1	2.12766	0	0	0	0	Yao et al. 2004
Southeastern Asia:	3580	557	15.5587	354	9.88827	187	5.22346	0	0
Taiwan	718	49	6.82451	39	5.43175	10	1.39276	0	0	Trejaut et al. 2005; Hill et al. 2006;
Mainland Southeastern Asia:	1263	260	20.5859	139	11.0055	117	9.26366	0	0
Chams, Vietnam	168	62	36.9048	32	19.0476	30	17.8571	0	0	Peng et al. 2010
Kinh, Vietnam	139	41	29.4964	21	15.1079	19	13.6691	0	0	Peng et al. 2010
Laos	214	56	26.1682	28	13.0841	27	12.6168	0	0	Bodner 2011
Thailand	742	101	13.6119	58	7.81671	41	5.52561	0	0	Metspalu et al. 2004; Zimmemann et al. 2009
Island Southeastern Asia:	1599	248	15.5097	176	11.0069	60	3.75235	0	0
Island Southeastern Asia	886	180	20.316	124	13.9955	46	5.19187	0	0	Hill et al. 2006
Philippines	713	68	9.53717	52	7.29313	14	1.96353	0	0	Hill et al. 2006; Tabbada et al. 2009; Gunnarsdóttir et al. 2010
Oceania:	852	87	10.2113	87	10.2113	0	0	0	0
Polinesia	352	56	15.9091	56	15.9091	0	0	0	0	Kayser et al. 2006
Melanesia	452	28	6.19469	28	6.19469	0	0	0	0	Kayser et al. 2006
New Guinea	48	3	6.25	3	6.25	0	0	0	0	Hudjashov et al. 2007
Central Asia:	1884	58	3.07856	46	2.44161	12	0.636943	0	0
Karakalpaks	108	4	3.7037	3	2.77778	1	0.925926	0	0	Chaix et al. 2007
Kazakhs	361	12	3.3241	9	2.49307	3	0.831025	0	0	Comas et al. 1998; Chaix et al. 2007; Irwin et al. 2010
Kyrghiz	344	27	7.84884	23	6.68605	4	1.16279	0	0	Comas et al. 1998; Irwin et al. 2010
Tajiks	288	2	0.694444	2	0.694444	0	0	0	0	Derenko et al. 2007; Irwin et al. 2010
Uzbeks	368	5	1.3587	5	1.3587	0	0	0	0	Chaix et al. 2007; Irwin et al. 2010
Turkmens	360	4	1.11111	3	0.833333	1	0.277778	0	0	Chaix et al. 2007; Irwin et al. 2010
Uighurs	55	4	7.27273	1	1.81818	3	5.45455			Comas et al. 1998
Western Asia:	1561	10	0.640615	9	0.576553	1	0.0640615	0	0
Afganistan	98	1	1.02041	1	1.02041	0	0	0	0	Irwin et al. 2010
Iran	436	2	0.458716	2	0.458716	0	0	0	0	Metspalu et al. 2004
Iraq	116	1	0.862069	1	0.862069	0	0	0	0	Richards et al. 2000
Pakistan	145	0	0	0	0	0	0	0	0	Metspalu et al. 2004
Kurds	78	0	0	0	0	0	0	0	0	Richards et al. 2000; Derenko et al. 2007
Persians	82	5	6.09756	4	4.87805	1	1.21951	0	0	Derenko et al. 2007
Turks	606	1	0.165017	1	0.165017	0	0	0	0	Richards et al. 2000; Tambets et al. 2000
Southern Asia:	2574	26	1.0101	9	0.34965	17	0.660451	0	0
India	2544	26	1.02201	9	0.353774	17	0.668239	0	0	Metspalu et al. 2004
Bangladesh	30	0	0	0	0	0	0	0	0	Metspalu et al. 2004
Europe:	9207	6	0.0651678	6	0.0651678	0	0	0	0
Baltic Region population	376	0	0	0	0	0	0	0	0	Richards et al. 2000
Southeastern Europe	233	1	0.429185	1	0.429185	0	0	0	0	Richards et al. 2000
Northeastern Europe	398	0	0	0	0	0	0	0	0	Richards et al. 2000
Northwestern Europe	456	0	0	0	0	0	0	0	0	Richards et al. 2000
Basque	147	0	0	0	0	0	0	0	0	Richards et al. 2000
Mediterranen	217	0	0	0	0	0	0	0	0	Richards et al. 2000
Northern Central Europe	314	0	0	0	0	0	0	0	0	Richards et al. 2000
Scandinavians	316	0	0	0	0	0	0	0	0	Richards et al. 2000
Karelians	512	0	0	0	0	0	0	0	0	Lappalainen et al. 2008
Macedonians	200	0	0	0	0	0	0	0	0	Zimmermann et al. 2007
Slovaks	581	1	0.172117	1	0.172117	0	0	0	0	Lehocky et al. 2008; Malyarchuk et al. 2008
Italians	199	0	0	0	0	0	0	0	0	Babalini et al. 2005
French	868	2	0.230415	2	0.230415	0	0	0	0	Richard et al. 2007
Croats	407	0	0	0	0	0	0	0	0	Babalini et al. 2005
Czechs	354	0	0	0	0	0	0	0	0	Richards et al. 2000; Vanecek et al. 2004; Malyarchuk et al. 2006
Germans	554	1	0.180505	1	0.180505	0	0	0	0	Baasner et al. 1998; Lutz et al. 1998; 1999; Pfeiffer et al. 1999; Baasner and Madea 2000
Hungarians	344	0	0	0	0	0	0	0	0	Lahermo et al. 2000; Egyed et al. 2007
Poles	947	0	0	0	0	0	0	0	0	Richards et al. 2000; Malyarchuk et al. 2002; Grzybowski et al. 2007
Romanians	360	1	0.277778	1	0.277778	0	0	0	0	Egyed et al. 2007
Russians	1132	0	0	0	0	0	0	0	0	Malyarchuk 2002; Orekhov et al. 1999; Richards et al. 2000; Malyarchuk and Derenko 2001; Malyarchuk et al. 2002; 2004; Belyaeva et al. 2003; Grzybowski et al. 2007
Belorussians	292	0	0	0	0	0	0	0	0	Kushnerevich 2008
Volga-Ural Region:	2288	3	0.131119	1	0.0437063	2	0.0874126	0	0
Bashkirs	897	2	0.222965	0	0	2	0.222965	0	0	Bermisheva et al. 2002; Lobov 2009
Komis	121	0	0	0	0	0	0	0	0	Bermisheva et al. 2002
Maris	234	0	0	0	0	0	0	0	0	Bermisheva et al. 2002; Orekhov 2002
Mordvins	120	0	0	0	0	0	0	0	0	Bermisheva et al. 2002
Tatars	585	1	0.17094	1	0.17094	0	0	0	0	Bermisheva et al. 2002; Orekhov 2002; Kravtsova 2006
Udmurts	189	0	0	0	0	0	0	0	0	Bermisheva et al. 2002
Chuvashis	142	0	0	0	0	0	0	0	0	Bermisheva et al. 2002
Caucasus:	2177	4	0.183739	3	0.137804	1	0.0459348	0	0
Nogays	206	3	1.45631	2	0.970874	1	0.485437	0	0	Bermisheva et al. 2004
Georgians	139	0	0	0	0	0	0	0	0	Tambets et al. 2000
Northern Caucasians	199	0	0	0	0	0	0	0	0	Richards et al. 2000
Armenians	191	0	0	0	0	0	0	0	0	Richards et al. 2000
Ossetians	187	0	0	0	0	0	0	0	0	Tambets et al. 2000
Abkhaz	137	0	0	0	0	0	0	0	0	Litvinov 2010
Abazin	105	0	0	0	0	0	0	0	0	Litvinov 2010
Adygei	209	1	0.478469	1	0.478469	0	0	0	0	Macaulay et al. 1999; Korshunova 2004
Cherkess	123	0	0	0	0	0	0	0	0	Litvinov 2010
Kabardins	182	0	0	0	0	0	0	0	0	Richards et al. 2000; Bogotova 2009
Balkars	140	0	0	0	0	0	0	0	0	Bogotova 2009
Karachai	106	0	0	0	0	0	0	0	0	Korshunova 2004
Kumyks	138	0	0	0	0	0	0	0	0	Korshunova 2004; Marchani et al. 2008
Avars	62	0	0	0	0	0	0	0	0	Marchani et al. 2008
Dargins	28	0	0	0	0	0	0	0	0	Marchani et al. 2008
Kubachi	25	0	0	0	0	0	0	0	0	Marchani et al. 2008
References
Baasner A, Madea B (2000) Sequence polymorphisms of the mitochondrial DNA control region in 100 German Caucasians. J Forensic Sci 45: 1343-1348.
Baasner A, Schafer C, Junge A, Madea B (1998) Polymorphic sites in human mitochondrial DNA control region sequences: population data and maternal inheritance. Forensic Sci Int 98: 169-178.
Babalini C, Martinez-Labarga C, Tolk H-V, Kivisild T, et al. (2005) The population history of the Croatian linguistic minority of Molise (southern Italy): a maternal view. Eur J Hum Genet 13: 902-912.
Belyaeva O, Bermisheva M, Khrunin A, Slominsky P, Bebyakova N, et al. (2003) Mitochondrial DNA variations in Russian and Belorussian populations. Hum Biol 75: 647-660.
Bermisheva MA, Kutuev IA, Korshunova TI, Dubova NA, Villems R, Khusnutdinova E.K (2004) Phylogeografic analysis of mitochondrial DNA Nogays: the high level of mixture of maternal lineages from Eastern and Western Eurasia. Mol Biol (Moscow) 38: 617-624.
Bermisheva MA, Kutuev IA, Spitsyn VA, Villems R, Batyrova AZ, et al. (2005) Analysis of mitochondrial DNA variation in the population of Oroks. Genetika 41: 78-84.
Bermisheva M, Tambets K, Villems R, Khusnutdinova E (2002) Diversity of mitochondrial DNA haplotypes in ethnic populations of the Volga-Ural region of Russia. Mol Biol (Moscow) 36: 990-1001.
Bodner M, Zimmermann B, Röck A, Kloss-Brandstätter A, et al. (2011) Southeast Asian diversity: first insights into the complex mtDNA structure of Laos. BMC Evol Biol 11: 49.
Bogotova ZI (2009) Study of genetic structure of poplualtions of Kabardins and Balkars. Ph.D. Thesis. Institute of Biochemistry and Genetics, Ufa.
Chaix R, Quintana-Murci L, Hegay T, Hammer MF, Mobasher Z, et al. (2007) From social to genetic structures in central Asia. Curr Biol 17: 43-48.
Comas D, Calafell F, Mateu E, et al. (1998) Trading genes along the Silk Road: mtDNA sequences and the origin of central Asian populations. Am J Hum Genet 63: 1824-1838.
Derbeneva OA, Starikovskaia EB, Volod'ko NV, Wallace DC, Sukernik RI (2002a) Mitochondrial DNA variation in Kets and Nganasans and the early peoples of Northern Eurasia. Genetika 38: 1554-1560.
Derbeneva OA, Starikovskaya EB, Wallace DC, Sukernik RI (2002b) Traces of early Eurasians in the Mansi of northwest Siberia revealed by mitochondrial DNA analysis. Am J Hum Genet 70: 1009-1014.
Derenko MV, Grzybowski T, Malyarchuk BA, et al. (2003) Diversity of mitochondrial DNA lineages in South Siberia. Ann Hum Genet 67: 391-411.
Derenko MV, Malyarchuk BA, Dambueva IK, Shaikhaev GO, Dorzhu CM, Nimaev DD, Zakharov IA (2000) Mitochondrial DNA variation in two South Siberian aboriginal populations: implications for the genetic history of North Asia. Hum Biol 72: 945-973.
Derenko M, Malyarchuk B, Grzybowski T, et al (2007) Phylogeographic analysis of mitochondrial DNA in northern Asian populations. Am J Hum Genet 81: 1025-1041.
Derenko MV, Shields GF (1997) Diversity of mitochondrial DNA nucleotide sequences in three groups of aboriginal inhabitants of Northern Asia. Mol Biol (Moscow) 31: 784-789.
Egyed B, Brandstätter A, Irwin JA, Pádár Z, Parsons TJ, Parson W (2007) Mitochondrial control region sequence variations in the Hungarian population: analysis of population samples from Hungary and from Transylvania (Romania). Forensic Sci Int Genet 1: 158-162.
Fedorova SA (2008) Ethnogenomics of aboriginal peoples of Sakha Republic Dr Sci Biol thesis. Yakutsk: Yakutsk Scientific Center of Siberian Branch of Russian Academy of Medical Sciences.
Gokcumen O, Dulik MC, Pai AA, Zhadanov SI, et al. (2008) Genetic variation in the enigmatic Altaian Kazakhs of South-Central Russia: insights into Turkic population history. Am J Phys Anthropol 136: 278-293.
Goltsova TV, Osipova LP, Zhadanov SI, Villems R (2005) The effect of marriage migration on the genetic structure of the Taimyr Nganasan population: genealogical analysis inferred from MtDNA markers. Genetika 41: 954-965.
Grzybowski T, Malyarchuk BA, Derenko MV, Perkova MA, Bednarek J, Woźniak M (2007) Complex interactions of the Eastern and Western Slavic populations with other European groups as revealed by mitochondrial DNA analysis. Forensic Sci Int Genet 1: 141-147.
Gunnarsdottir ED, Li M, Bauchet M, Finstermeier K, Stoneking M (2011) High-throughput sequencing of complete human mtDNA genomes from the Philippines. Genome Res 21: 1-11
Hill C, Soares P, Mormina M, et al. (2007) A mitochondrial stratigraphy for island southeast Asia. Am J Hum Genet 80: 29-43.
Horai S, Murayama K, Hayasaka K, Matsubayashi S, et al. (1996) mtDNA polymorphism in East Asian Populations, with special reference to the peopling of Japan. Am J Hum Genet 59: 579-590.
Hudjashov G., Kivisild T., Underhill P.A. et al. Revealing the prehistoric settlement of Australia by Y chromosome and mtDNA analysis // Proc. Natl. Acad. Sci. USA. 2007. V. 104. P. 8726-8730.
Irwin JA, Ikramov A, Saunier J, Bodner M, et al. (2010) The mtDNA composition of Uzbekistan: a microcosm of Central Asian patterns. Int J Legal Med 124: 195-204.
Kayser M, Brauer S, Cordaux R, Casto A, et al. (2006) Melanesian and Asian origins of Polynesians: mtDNA and Y chromosome gradients across the Pacific. Mol Biol Evol 23: 2234-2244.
Kivisild T, Tolk HV, Parik J, Wang Y, Papiha SS, Bandelt HJ, Villems R (2002) The emerging limbs and twigs of the East Asian mtDNA tree. Mol Biol Evol 19: 1737-1751.
Kolman CJ, Sambuughin N, Bermingham E (1996) Mitochondrial DNA analysis of Mongolian populations and implications for the origin of New World founders. Genetics 142: 1321-1334.
Kong QP, Yao YG, Sun C, Bandelt HJ, Zhu CL., Zhang YP (2003) Phylogeny of East Asian mitochondrial DNA linerages inferred from complete sequences. Am J Hum Genet. 73: 671-676.
Korshunova T.Yu. 2004. Analysis of genetic structure of populations of North Caucasus based on polymorphism of mitochonfrial and nuclear genomes. Ph.D. Thesis. Institute of Biochemistry and Genetics, Ufa.
Kravtsova OA. 2006. Molecular-genetic analysis of ancient and modern DNA samples. PhD thesis, Kazan State University, Kazan (in Russian)
Kushnerevich EI (2008) Polymorphism of nucleotide sequences of mitochondrial DNA and Y-chromosome of modern native population of Belarus. PhD thesis. Minsk: Institute of Genetics and Cytology.
Lahermo P, Laitinen V, Sistonen P, Béres J, Karcagi V, Savontaus ML (2000) MtDNA polymorphism in the Hungarians: comparison to three other Finno-Ugric-speaking populations. Hereditas 132: 35-42.
Lappalainen T, Laitinen V, Salmela E, Andersen P, Huoponen K, Savontaus ML, Lahermo P (2008) Migration waves to the Baltic Sea region. Ann Hum Genet 72: 337-348.
Lee HY, Yoo JE, Park MJ, Chung U, Shin KJ (2006) Mitochondrial DNA control region sequences in Koreans: identification of useful variable sites and phylogenetic analysis for mtDNA data quality control. Int J Legal Med 120: 5-14.
Lehocky I, Baldovic M, Kadasi L, Metspalu E (2008) A database of mitochondrial DNA hypervariable regions I and II sequences of individuals from Slovakia. Forensic Sci Int Genet 2: e53-e59.
Litvinov SS (2010) Study of genetic structure of West Caucasus populaltions based on Y-chromosome, mitochondrial DNA and Alu-insertion polymorphism data. PhD thesis. Institute of Biochemistry and Genetics, Ufa.
Lobov AS (2009) Gene pool structure of Bashkir subpopulations. PhD thesis. Institute of Biochemistry and Genetics, Ufa.
Lutz S, Weisser HJ, Heizmann J, Pollak S (1998) Location and frequency of polymorphic positions in the mtDNA control region of individuals from Germany. Int J Legal Med 111: 67-77.
Lutz S, Weisser HJ, Heizmann J, Pollak S (1999) Erratum. Location and frequency of polymorphic positions in the mtDNA control region of individuals from Germany. Int J Legal Med 112: 145-150.
Macaulay V, Richards M, Hickey E, et al. (1999) The emerging tree of West Eurasian mtDNAs: a synthesis of control-region sequences and RFLPs. Am J Hum Genet 64: 232-249.
Malyarchuk BA (2002) Human mitochondrial genome variability with implication to genetic history of Slavs. Dr Sci Biol thesis. Magadan: Institute of Biological Problems of the North.
Malyarchuk BA, Derenko MV (2001) Mitochondrial DNA variability in Russians and Ukrainians: implication to the origin of the Eastern Slavs. Ann Hum Genet 65: 63-78.
Malyarchuk B, Derenko M, Grzybowski T, Lunkina A, et al. (2004) Differentiation of mitochondrial DNA and Y chromosomes in Russian populations. Hum Biol 76: 877-900.
Malyarchuk BA, Grzybowski T, Derenko MV, Czarny J, Woźniak M, Miścicka-Sliwka D (2002) Mitochondrial DNA variability in Poles and Russians. Ann Hum Genet 66: 261-283.
Malyarchuk BA, Perkova MA, Derenko MV, et al. (2008) Mitochondrial DNA variability in Slovaks, with application to the Roma origin. Ann Hum Genet 72: 428-440.
Malyarchuk BA, Vanecek T, Perkova MA, Derenko MV, Sip M (2006) Mitochondrial DNA variability in the Czech population, with application to the ethnic history of Slavs. Hum Biol 78: 681-696.
Marchani EE, Watkins WS, Bulayeva K, Harpending HC, Jorde LB (2008) Culture creates genetic structure in the Caucasus: autosomal, mitochondrial, and Y-chromosomal variation in Daghestan. BMC Genet 9: 47.
Metspalu M, Kivisild T, Metspalu E, et al. (2004) Most of the extant mtDNA boundaries in south and southwest Asia were likely shaped during the initial settlement of Eurasia by anatomically modern humans. BMC Genet 5: 26.
Naumova OYu, Khaiat SS, Rychkov SYu (2009a) Mitochondrial DNA diversity in Kazym Khanty. Genetika 45: 857-861 (in Russian).
Naumova OIu, Rychkov SIu, Zhukova OV. (2009b) Mitochondrial DNA variability in populations and ethnic groups of Tatars of the Tobol-Irtysh basin. Genetika. 45: 1260-1269 (in Russian).
Nohira C, Maruyama S, Minaguchi K (2010) Phylogenetic classification of Japanese mtDNA assisted by complete mitochondrial DNA sequences. Int J Legal Med 124: 7-12.
Orekhov VA (2002) Characteristic of mitotypes of three ethnical groups of European part of Russia. PhD thesis. Moscow Russia: Vavilov Institute of General Genetics.
Orekhov V, Poltoraus A, Zhivotovsky LA, Spitsyn V, Ivanov P, Yankovsky N (1999) Mitochondrial DNA sequence diversity in Russians. FEBS Let 445: 197-201.
Peng MS, Quang HH, Dang KP, Trieu AV, et al. (2010) Tracing the Austronesian footprint in Mainland Southeast Asia: a perspective from mitochondrial DNA. Mol Biol Evol 27: 2417-2430.
Pfeiffer H, Brinkmann B, Hühne J, Rolf B, Morris AA, Steighner R, Holland MM, Forster P (1999). Expanding the forensic German mitochondrial DNA control region database: genetic diversity as a function of sample size and microgeography. Int J Legal Med 112: 291-298.
Pimenoff VN, Comas D, Palo JU, Vershubsky G, Kozlov A, Sajantila A (2008) Northwest Siberian Khanty and Mansi in the junction of West and East Eurasian gene pools as revealed by uniparental markers. Eur J Hum Genet 16: 1254-1264.
Qin Z, Yang Y, Kang L, Yan S, et al. (2010) A mitochondrial revelation of early human migrations to the Tibetan Plateau before and after the last glacial maximum. Am J Phys Anthropol 143: 555-569.
Richard C, Pennarun E, Kivisild T, et al. (2007) An mtDNA perspective of French genetic variation. Ann Hum Biol 34: 68-79.
Richards M, Macaulay V, Hickey E, et al. (2000) Tracing European founder lineages in the Near Eastern mtDNA pool. Am J Hum Genet 67: 1251-1276.
Saillard J, Evseeva I, Tranebjaerg L, Nørby S (2000) Mitochondrial DNA diversity among Nenets. In: Renfrew C, Boyle K, editors. Archaeogenetics: DNA and the population prehistory of Europe. Cambridge: McDonald Institute for Archaeological Research. pp. 255-258.
Schurr TG, Sukernik RI, Starikovskaya YB, Wallace DC (1999) Mitochondrial DNA variation in Koryaks and Itel'men: population replacement in the Okhotsk Sea-Bering Sea region during the Neolithic. Am J Phys Anthropol 108: 1-39.
Starikovskaya YB, Sukernik RI, Derbeneva OA, et al. (2005) Mitochondrial DNA diversity in indigenous populations of the southern extent of Siberia, and the origins of native American haplogroups. Ann Hum Genet 69: 67-89.
Starikovskaya YB, Sukernik RI, Schurr TG, Kogelnik AM, Wallace DC (1998) mtDNA diversity in Chukchi and Siberian Eskimos: implications for the genetic history of Ancient Beringia and the peopling of the New World. Am J Hum Genet 63: 1473-91.
Tambets K, Kivisild T, Metspalu E, et al. (2000) The topology of the maternal lineages of the Anatolian and Trans-Caucasus populations and the peopling of Europe: some preliminary considerations. In: Renfrew C, Boyle K, editors. Archaeogenetics: DNA and the population prehistory of Europe. Cambridge: McDonald Institute for Archaeological Research. pp. 219-235.
Tabbada KA, Trejaut J, Loo JH, Chen YM, Lin M, et al. (2010) Philippine mitochondrial DNA diversity: a populated viaduct between Taiwan and Indonesia? Mol Biol Evol 27: 21-31.
Tamm E, Kivisild T, Reidla M, et al. (2007) Beringian standstill and spread of Native American founders. PLoS One 2: e829.
Tanaka M, Cabrera VM, Gonzalez AM, et al. (2004) Mitochondrial genome variation in Eastern Asia and the peopling of Japan. Genome Res 14: 1832-1850.
Trejaut JA, Kivisild T, Loo JH, Lee CL, et al. Traces of archaic mitochondrial lineages persist in Austronesian-speaking Formosan populations (2005) PLoS Biol 3: e247.
Vanecek T, Vorel F, Sip M (2004) Mitochondrial DNA D-loop hypervariable regions: Czech population data. Int J Legal Med 118: 14-18.
Volodko NV, Starikovskaya EB, Mazunin IO, Eltsov NP, Naidenko PV, Wallace DC, Sukernik RI (2008) Mitochondrial genome diversity in arctic Siberians, with particular reference to the evolutionary history of Beringia and Pleistocenic peopling of the Americas. Am J Hum Genet 82: 1084-1100.
Wen B, Li H, Gao S, et al. (2005) Genetic structure of Hmong-Mien speaking populations in East Asia as revealed by mtDNA lineages. Mol Biol Evol 22: 725-734.
Yao YG, Kong QP, Wang CY, Zhu CL, Zhang YP (2004) Different matrilineal contributions to genetic structure of ethnic groups in the Silk Road region in China. Mol Biol Evol
Zhao M, Kong QP, Wang HW, Peng MS, et al. (2009) Mitochondrial genome evidence reveals successful Late Paleolithic settlement on the Tibetan Plateau. Proc Natl Acad Sci USA 106: 21230-21235.
Zimmermann B, Bodner M, Amory S, Fendt L, Röck A, Horst D, Horst B, Sanguansermsri T, Parson W, Brandstätter A. Forensic and phylogeographic characterization of mtDNA lineages from northern Thailand (Chiang Mai). Int J Legal Med. 2009 Nov;123(6):495-501.
Zimmermann B, Brandstätter A, Duftner N, Niederwieser D, Spiroski M, Arsov T, Parson W. 2007. Mitochondrial DNA control region population data from Macedonia. Forensic Sci. Int.: Genetics. 1: e4-e9.

## Sheet: Regionally_combined
Region	n	B	%	B4	%	B5	%	B2	%
America:	601	144	23.9601	0	0	0	0	144	23.9601
Southeastern Asia:	3580	557	15.5587	354	9.88827	187	5.22346	0	0
Eastern Asia:	5637	590	10.4666	404	7.16693	185	3.28189	0	0
Oceania:	852	87	10.2113	87	10.2113	0	0	0	0
Central Asia:	1884	58	3.07856	46	2.44161	12	0.636943	0	0
Northern Asia:	5104	150	2.93887	124	2.42947	26	0.509404	0	0
Southern Asia:	2574	26	1.0101	9	0.34965	17	0.660451	0	0
Western Asia:	1561	10	0.640615	9	0.576553	1	0.0640615	0	0
Caucasus:	2177	4	0.183739	3	0.137804	1	0.0459348	0	0
Volga-Ural Region:	2288	3	0.131119	1	0.0437063	2	0.0874126	0	0
Europe:	9207	6	0.0651678	6	0.0651678	0	0	0	0
	35465
